# Supplementary material for: Moving Forward: Understanding Correlates of Physical Activity and Sedentary Behaviour during COVID-19—An Integrative Review and Socioecological Approach
Source: Int J Environ Res Public Health. 2021 Oct 17;18(20):10910. doi: 10.3390/ijerph182010910 (PMC8535281; doi:10.3390/ijerph182010910)
Supplement: Supplementary file 1 [file ijerph-18-10910-s001.zip]

Archive with 1 entries (1 files):
- ijerph-1357598-GB-SI-supplementary RK KM.pdf
